# Supplementary material for: Evaluating the Diagnostic Value of Lymphocyte Subsets in Bronchoalveolar Lavage Fluid and Peripheral Blood Across Various Diffuse Interstitial Lung Disease Subtypes
Source: Biomolecules. 2025 Jan 14;15(1):122. doi: 10.3390/biom15010122 (PMC11763757; doi:10.3390/biom15010122)
Supplement: Supplementary file 1 [file biomolecules-15-00122-s001.zip › IPBAL_Supplementary Table S1.xlsx]

## Sheet: Sheet1
Supplementary Table S1. Sensitivity and specifity for predicting each ILD subtype.
Table 2		cutoff	sensitivity (%)	specifity (%)
CEP vs the others	Serum KL-6 (U/mL), n = 53	577	83.3	85.1
	Serum CRP (mg/dL)	2.2	83.3	94
	Peripheral WBC (cells/μL)	10400	83.3	98
	Peripheral lymphocytes (%)	17.9	100	84
	Peripheral neutrophils (%)	25	100	33.3
	Peripheral neutrophils (cells/μL)	5789.35	66.7	86
	BAL macrophages (%)	51	83.3	80
	BAL eosinophils (%)	8	100	92
	BAL eosinophils (×105 cells/mL)	0.525	83.3	96
	BAL ILC3 cells (% of lymphocytes)	0.0176	100	82
SAR vs the others	BAL CD4 (%)	65.2	100	74
	BAL CD8 (%)	17.7	100	74
	BAL CD4/CD8 ratio	3.95	100	78
	BAL ILC1 cells (% of lymphocytes)	0.254	66.7	82
IIP vs the others	BAL macrophages (×105 cells/mL)	1.5	77.3	61.8
	BAL CD4 (%)	39.5	90.9	44.1
	BAL Th1 cells (% of lymphocytes)	17.4	59.1	82.4
CHP vs the others	Serum KL-6 (U/mL), n = 53	1716	55.6	75
	Serum SP-D (ng/mL), n = 43	261	87.5	74.3
CTD vs the others	BAL neutrophils (%)	2	84.6	53.5
	BAL neutrophils (cells/mL)	0.042	84.6	55.8
	BAL CD4 (%)	40.1	76.9	79.1
	BAL CD8 (%)	29.4	92.3	74.4
	BAL CD4/CD8 ratio	1.2	84.6	81.4
Table 3		cutoff	sensitivity (%)	specifity (%)
IIP vs the others	Periperal Th1 cells (% of lymphocytes)	5.46	90.9	50
CHP vs the others	Periperal Treg cells (% of lymphocytes)	3.27	55.6	85.7
CTD vs the others	Periperal Th1 cells (% of lymphocytes)	5.69	84.6	87.1
	Periperal Th17 cells (% of lymphocytes)	1.62	100	61.3
	Periperal Treg cells (% of lymphocytes)	1.27	69.2	87.1
	Periperal ILC2 cells (% of lymphocytes)	0.0264	38.5	96.8
